# Supplementary material for: CaWRKY40b in Pepper Acts as a Negative Regulator in Response to Ralstonia solanacearum by Directly Modulating Defense Genes Including CaWRKY40
Source: Int J Mol Sci. 2018 May 8;19(5):1403. doi: 10.3390/ijms19051403 (PMC5983674; doi:10.3390/ijms19051403)
Supplement: Supplementary file 1 [file ijms-19-01403-s001.zip]

Archive with 3 entries (3 files):
- Supplementary  figures.pdf
- Table S1.xls
- Table S2.xlsx
